# Supplementary material for: Investigation of the Amide Linkages on Cooperative Supramolecular Polymerization of Organoplatinum(II) Complexes
Source: Molecules. 2021 May 10;26(9):2832. doi: 10.3390/molecules26092832 (PMC8126204; doi:10.3390/molecules26092832)
Supplement: Supplementary file 1 [file molecules-26-02832-s001.zip]

Archive with 1 entries (1 files):
- molecules-1183220-supplementary.pdf
